# Supplementary material for: Potential Barriers to the Implementation of Computer-Based Simulation in Pharmacy Education: A Systematic Review
Source: Pharmacy (Basel). 2023 May 17;11(3):86. doi: 10.3390/pharmacy11030086 (PMC10204401; doi:10.3390/pharmacy11030086)
Supplement: Supplementary file 1 [file pharmacy-11-00086-s001.zip]

Archive with 2 entries (2 files):
- PRISMA Checklist_pharmacy-2313901.pdf
- Supplementary material_pharmacy -2313901.pdf
